# Supplementary material for: Where Is the Way Forward for New Media Empowering Public Health? Development Strategy Options Based on SWOT-AHP Model
Source: Int J Environ Res Public Health. 2022 Oct 6;19(19):12813. doi: 10.3390/ijerph191912813 (PMC9566796; doi:10.3390/ijerph191912813)
Supplement: Supplementary file 1 [file ijerph-19-12813-s001.zip]

Archive with 1 entries (1 files):
- ijerph-1905637-supplementary.pdf
